# Supplementary material for: Mutual Correlation
Source: J Chem Theory Comput. 2025 Jul 29;21(15):7471–84. doi: 10.1021/acs.jctc.5c00766 (PMC12355695; doi:10.1021/acs.jctc.5c00766)
Supplement: Supplementary file 1 [file ct5c00766_si_001.txt]

----------------------------------------------------------------------------------------------------------------------
Supporting Information: Mutual Correlation

Francesco A. Evangelista
Department of Chemistry and Cherry Emerson Center for Scientific Computation, Emory University, Atlanta, GA 30322, USA
----------------------------------------------------------------------------------------------------------------------

p-benzyne geometry (units = bohr)

C   0.0000000000  -2.5451795941   0.0000000000
C   0.0000000000   2.5451795941   0.0000000000
C  -2.2828001669  -1.3508352528   0.0000000000
C   2.2828001669  -1.3508352528   0.0000000000
C   2.2828001669   1.3508352528   0.0000000000
C  -2.2828001669   1.3508352528   0.0000000000
H  -4.0782187459  -2.3208602146   0.0000000000
H   4.0782187459  -2.3208602146   0.0000000000
H   4.0782187459   2.3208602146   0.0000000000
H  -4.0782187459   2.3208602146   0.0000000000


Ozone geometry (units = angstrom)

O  0.000  1.0946 -0.2184
O  0.000  0.0000  0.4367
O  0.000 -1.0946 -0.2184


H10 geometry (units = angstrom)

H         -1.500000000000     1.299038105677     0.000000000000
H         -0.000000000000     1.299038105677     0.000000000000
H          1.500000000000     1.299038105677     0.000000000000
H         -2.250000000000    -0.000000000000     0.000000000000
H         -0.750000000000    -0.000000000000     0.000000000000
H          0.750000000000     0.000000000000     0.000000000000
H          2.250000000000     0.000000000000     0.000000000000
H         -1.500000000000    -1.299038105677     0.000000000000
H          0.000000000000    -1.299038105677     0.000000000000
H          1.500000000000    -1.299038105677     0.000000000000
